# Supplementary material for: OH-MEMA: An Integrated One Health Mixed-Effects Modeling Approach for Syndromic Surveillance
Source: J Clin Med. 2026 Apr 14;15(8):2966. doi: 10.3390/jcm15082966 (PMC13115817; doi:10.3390/jcm15082966)
Supplement: Supplementary file 1 [file jcm-15-02966-s001.zip]

Archive with 1 entries (1 files):
- jcm-4207281-supplementary.csv
