# Supplementary material for: OH-MEMA: An Integrated One Health Mixed-Effects Modeling Approach for Syndromic Surveillance
Source: J Clin Med. 2026 Apr 14;15(8):2966. doi: 10.3390/jcm15082966 (PMC13115817; doi:10.3390/jcm15082966)
Supplement: Supplementary file 1 [file jcm-15-02966-s001.zip › jcm-4207281-supplementary.csv]

county	date	cdc_covid_cases	cdc_covid_deaths	gridmet_tminc	gridmet_tmeanc	gridmet_tmaxc	gridmet_pr	gridmet_vpd	gridmet_vs	gridmet_rmean	gridmet_net
canadian	10/12/2020	0.152524994	0.035087719	0.709058951	0.757073567	0.797394949	0	0.385511804	0.33996182	0.548209474	0.730771513
canadian	10/19/2020	0.1030505	0.035087719	0.579244223	0.63120941	0.684416567	0.000102386	0.370122059	0.604120267	0.249930174	0.555239168
canadian	10/26/2020	0.083311971	0.01754386	0.491573383	0.515081041	0.552586023	0.073698119	0.134885819	0.543111677	0.721976708	0.49264223
canadian	11/2/2020	0.140733145	0	0.388423593	0.377234776	0.39531295	0.459701522	0.125746115	0.526984569	0.653097133	0.326618724
canadian	11/16/2020	0.203537554	0.035087719	0.431407172	0.489337459	0.558368838	0.005831103	0.185183611	0.53310929	0.505401699	0.437501184
canadian	11/30/2020	0.217123814	0.035087719	0.387870099	0.403451815	0.442561704	0.067696373	0.100128139	0.494312759	0.643480055	0.378020762
canadian	1/4/2021	0.281722635	0.052631579	0.386120516	0.332162372	0.316880041	0.612274325	0.041464543	0.741667992	0.774768697	0.340561605
canadian	1/18/2021	0.17046911	0.052631579	0.314735916	0.34682296	0.404388627	0	0.145431129	0.463390869	0.347168548	0.294312436
canadian	1/25/2021	0.126377852	0.122807018	0.400627474	0.380502151	0.390653282	0.222439995	0.091328395	0.363665288	0.636649224	0.357369618
canadian	2/1/2021	0.175852346	0.210526316	0.307778084	0.323712008	0.369137126	0.053459901	0.082486157	0.601912981	0.706602228	0.292097539
canadian	2/15/2021	0.054088695	0.087719298	0.06531776	0	0	0.038979655	0	0.66218581	0.974419662	0.004254256
canadian	3/1/2021	0.049218149	0.052631579	0.394379735	0.444018246	0.509340221	0.00086784	0.147853347	0.49132994	0.620381355	0.397400646
canadian	3/15/2021	0.021276596	0	0.614727276	0.61084425	0.617586998	0.0672332	0.215547957	0.873588132	0.588054853	0.579343493
canadian	4/5/2021	0.081773904	0.01754386	0.529740209	0.564931914	0.608720169	0	0.288322361	0.669205377	0.258075786	0.494160852
canadian	4/12/2021	0.019738529	0.01754386	0.560295809	0.613074961	0.668349067	0.005689713	0.28309547	0.703627108	0.44501906	0.558001339
canadian	5/3/2021	0.023840041	0.035087719	0.724575699	0.709870931	0.699845915	0.103872613	0.242591152	0.589603882	0.610651386	0.701343366
canadian	5/24/2021	0.008972058	0.01754386	0.808866173	0.756665145	0.71088478	0.070767941	0.19857282	0.401964683	0.743210773	0.783272884
canadian	5/31/2021	0.00563958	0	0.751672633	0.736540615	0.724137451	0.152881179	0.205711988	0.447482501	0.721825863	0.753038951
canadian	6/21/2021	0.006921302	0	0.884001037	0.903162408	0.907669888	0	0.592868024	0.338589723	0.406683101	0.898463409
canadian	7/5/2021	0.013329915	0.035087719	0.883504242	0.834850608	0.786223813	0.524365331	0.215874842	0.081570156	0.796202996	0.888986469
canadian	7/12/2021	0.024865419	0	0.866078612	0.856586712	0.839979393	0.115412931	0.297906629	0.268930958	0.722763046	0.897217735
canadian	7/19/2021	0.034606511	0.01754386	0.891266665	0.873636372	0.848748759	0.155762602	0.350427239	0.39273783	0.665086852	0.907836428
canadian	7/26/2021	0.090489618	0.035087719	0.871289561	0.865953099	0.852211022	0.050510221	0.334919815	0.206411072	0.6918866	0.901831294
canadian	8/2/2021	0.119712894	0	0.915450328	0.911969491	0.896352557	0.100245238	0.411038252	0.157651925	0.666569023	0.955477802
canadian	8/9/2021	0.145091002	0.070175439	0.852376247	0.847072045	0.834781358	0.116202762	0.374417328	0.392340121	0.618561487	0.862899826
canadian	8/16/2021	0.132273776	0.01754386	0.937206715	0.915947051	0.884749798	0.091527837	0.461626972	0.489202195	0.562757713	0.944552402
canadian	8/30/2021	0.144578313	0.035087719	0.913797945	0.919284664	0.910823517	0	0.547303526	0.42194957	0.490549824	0.934101432
canadian	9/6/2021	0.113047936	0.087719298	0.911384168	0.927326931	0.927246062	0.006167513	0.59773861	0.243974706	0.45220316	0.937586921
canadian	9/20/2021	0.087413484	0.175438596	0.841676252	0.867904159	0.881143661	0.000385165	0.550323943	0.286191537	0.39859004	0.851692895
canadian	9/27/2021	0.074339913	0.122807018	0.702973211	0.77287845	0.830822496	6.34E-05	0.636994227	0.471345052	0.058058658	0.687944737
canadian	10/4/2021	0.088695206	0.122807018	0.784609611	0.780907711	0.77498306	0.138493567	0.378205925	0.240574292	0.532758112	0.763776112
canadian	10/11/2021	0.098436298	0.736842105	0.742182226	0.78348311	0.816042902	0.249957339	0.506455979	0.413995386	0.322876715	0.734382675
canadian	11/1/2021	0.049474494	0	0.576193253	0.583841584	0.602531258	0.071494391	0.232568858	0.725322144	0.458922074	0.537052834
canadian	11/22/2021	0.054857729	0	0.4591872	0.498542558	0.550915226	0	0.220274714	0.579919663	0.378453735	0.435767472
canadian	11/29/2021	0.091258652	0	0.393226846	0.45917928	0.537379447	0	0.226488798	0.520223513	0.316040045	0.38660353
canadian	12/6/2021	0.080492181	0	0.495806941	0.566574707	0.64081572	0	0.29409515	0.274836939	0.417378475	0.494513816
canadian	12/20/2021	0.086131761	0.298245614	0.383952437	0.441056538	0.513018295	0	0.177436437	0.600023862	0.502001368	0.381403951
canadian	12/27/2021	0.290182005	0.052631579	0.45817471	0.518981859	0.588250582	0	0.274841624	0.493994591	0.325825485	0.44123135
canadian	1/3/2022	0.290182005	0.052631579	0.371250142	0.453709289	0.546508962	0.01649773	0.221320092	0.337770442	0.435690241	0.378222444
canadian	1/10/2022	1	0.052631579	0.230982736	0.265636767	0.331530265	0.014675267	0.107143091	0.662106268	0.461225618	0.219622573
canadian	1/17/2022	0.735965137	0.105263158	0.280378752	0.359497043	0.456529104	0.000814209	0.202403912	0.459016067	0.273489193	0.280602245
canadian	1/31/2022	0.154063061	0.263157895	0.276374692	0.32697548	0.401949728	0.023577937	0.177766591	0.309238785	0.276063285	0.255913251
canadian	2/7/2022	0.089207895	0.105263158	0.192602613	0.234089434	0.308234246	0.044771753	0.094198445	0.645501909	0.583172351	0.183014039
canadian	2/14/2022	0.056139451	0.105263158	0.341562853	0.413126469	0.49962175	0	0.235533705	0.33155027	0.171297274	0.333318167
canadian	2/21/2022	0.054601384	0.122807018	0.368783986	0.437201244	0.519177039	0.094384882	0.234778601	0.753837894	0.323158941	0.356021987
canadian	3/7/2022	0.057677519	0.105263158	0.450166588	0.541398234	0.635125728	0.017000882	0.351839382	0.569658765	0.233523138	0.446486001
canadian	3/14/2022	0.021789285	0.052631579	0.277195484	0.314261075	0.378560887	0.012101001	0.159016469	0.499184696	0.253821966	0.254255331
canadian	5/2/2022	0.014611638	0.035087719	0.597595944	0.641628068	0.687231396	0.110981098	0.33050033	0.661370506	0.323972529	0.579490176
canadian	5/23/2022	0.036657267	0	0.738836959	0.758467924	0.774289215	0.017722457	0.410083748	0.69117881	0.448850515	0.722497272
canadian	5/30/2022	0.045116637	0	0.729254753	0.701881992	0.681571571	0.741842063	0.281470852	0.688911868	0.622451333	0.681078019
canadian	6/20/2022	0.052294284	0	0.949048799	0.934292214	0.90730092	0	0.583594297	0.66823099	0.419507818	0.944476351
canadian	6/27/2022	0.0679313	0	0.915947124	0.928656253	0.925695934	0	0.659529678	0.409660356	0.373044737	0.926289608
canadian	7/25/2022	0.111253525	0	0.977587519	1	1	0.001365141	1	0.326399936	0.100379837	0.977881781
canadian	8/1/2022	0.118687516	0	0.962559467	0.961026934	0.943385499	0.085331071	0.774704333	0.321468342	0.303125794	0.957862825
canadian	8/8/2022	0.128684953	0.01754386	1	0.998371516	0.977831769	0.012296021	0.901346112	0.463430639	0.157160694	0.986294746
canadian	8/15/2022	0.079979492	0.01754386	0.907396307	0.933899401	0.942399265	0.068213177	0.696830523	0.151845371	0.34361056	0.928109431
canadian	8/22/2022	0.070751089	0	0.870711767	0.867774088	0.855956392	0.140731423	0.505308612	0.14878301	0.511166886	0.866725137
cleveland	8/17/2020	0.043112063	0.025974026	0.921142551	0.913171949	0.895530893	0.067655001	0.453089169	0.322502809	0.644987978	0.947349032
cleveland	8/24/2020	0.054389722	0.025974026	0.821511026	0.84831314	0.86570364	0	0.576024461	0.151252727	0.387684517	0.818327002
cleveland	10/5/2020	0.087794433	0.077922078	0.55753851	0.61692194	0.680348283	0.000142117	0.377491221	0.350862696	0.330494116	0.540334749
cleveland	10/12/2020	0.08194147	0.038961039	0.730726608	0.753272288	0.774348961	0	0.366961348	0.29268857	0.584775235	0.732165275
cleveland	10/19/2020	0.079514632	0.155844156	0.574295371	0.622829354	0.676435075	0	0.34623395	0.583724466	0.357156961	0.5558166
cleveland	11/16/2020	0.192719486	0.090909091	0.471639393	0.514913598	0.572336568	0.004734728	0.21994195	0.533483176	0.501372633	0.460891789
cleveland	11/23/2020	0.158029979	0.064935065	0.549665694	0.557046605	0.580230728	0.068156149	0.256965447	0.517055596	0.409087724	0.499764107
cleveland	11/30/2020	0.199286224	0.064935065	0.406662111	0.409780821	0.440690191	0.070923683	0.117806064	0.514841013	0.629861941	0.381701121
cleveland	12/7/2020	0.185724483	0.090909091	0.319086846	0.330821883	0.375281436	0.024182268	0.129698561	0.243141403	0.492533321	0.286101047
cleveland	12/14/2020	0.231263383	0.051948052	0.364208932	0.403897956	0.466823408	0.10408174	0.19790178	0.302241026	0.506430039	0.333165458
cleveland	12/21/2020	0.184725196	0.233766234	0.313370396	0.307129738	0.337910698	0.024294466	0.10040768	0.208336088	0.657545502	0.269327755
cleveland	12/28/2020	0.256102784	0.064935065	0.340793654	0.412282601	0.502002431	0	0.224456335	0.542903418	0.321463717	0.338484848
cleveland	1/4/2021	0.256102784	0.064935065	0.391372071	0.329451409	0.310451493	0.829205718	0.047536752	0.873140742	0.804603975	0.336342754
cleveland	1/11/2021	0.190720914	0.194805195	0.328820509	0.307573854	0.325370101	0.057587159	0.081065063	0.232993984	0.71180592	0.282869438
cleveland	1/18/2021	0.2206995	0.285714286	0.303304274	0.330284033	0.387941581	0	0.154680005	0.448006875	0.344790522	0.278237556
cleveland	2/1/2021	0.125196288	0.155844156	0.299951978	0.317549729	0.368096595	0.038551009	0.094724539	0.574866133	0.693633657	0.284214351
cleveland	2/8/2021	0.095217702	0.12987013	0.348241661	0.363677549	0.408786786	0.045911155	0.143795629	0.370298142	0.531769614	0.313596023
cleveland	2/15/2021	0.05324768	0.090909091	0.06946548	0	0	0.06473039	0	0.743835526	0.923541776	0.016917598
cleveland	2/22/2021	0.033975732	0.181818182	0	0.029358531	0.112371237	0.045843836	0.038507982	0.380214187	0.758685648	0
cleveland	3/8/2021	0.026837973	0.103896104	0.437373019	0.484881082	0.548283488	0.003104127	0.257347646	0.382957625	0.314149907	0.412155358
cleveland	3/15/2021	0.042683797	0.025974026	0.652016919	0.630834604	0.623654586	0.04821494	0.241943346	0.840252529	0.554343222	0.599758616
cleveland	3/22/2021	0.031548894	0.207792208	0.492658195	0.514058842	0.552670904	0.009566694	0.234947434	0.683050175	0.430685202	0.454563978
cleveland	3/29/2021	0.031120628	1	0.523078202	0.52926145	0.55356353	0.339606412	0.207672793	0.470945991	0.563715983	0.483459524
cleveland	4/5/2021	0.082369736	0.064935065	0.536584352	0.563706116	0.603411106	0	0.307914299	0.677001388	0.253658498	0.49128482
cleveland	4/12/2021	0.017416131	0.038961039	0.574803295	0.620207061	0.671314431	0.004360737	0.303117418	0.70360944	0.46989124	0.566123262
cleveland	4/19/2021	0.019129193	0.103896104	0.532331646	0.493571475	0.481850605	0.253117216	0.158806651	0.475110729	0.557883087	0.461521159
cleveland	4/26/2021	0.016845111	0	0.503481585	0.512630529	0.540779852	0.203017361	0.210237407	0.476532029	0.491824711	0.462118673
cleveland	5/3/2021	0.018129907	0.038961039	0.742131802	0.707026185	0.681930303	0.374312791	0.222849989	0.557116414	0.69479928	0.709835103
cleveland	5/10/2021	0.010992148	0.025974026	0.64696077	0.660686349	0.681320608	0.048072824	0.255298171	0.600780062	0.625032246	0.636611386
cleveland	5/17/2021	0.011563169	0.311688312	0.658818477	0.624047884	0.60566658	0.274419753	0.182929531	0.447081378	0.717044857	0.615974613
cleveland	5/24/2021	0.005995717	0.038961039	0.833174799	0.758362885	0.695024806	0.06173846	0.200848594	0.32868381	0.766383223	0.788017135
cleveland	5/31/2021	0.003283369	0.025974026	0.771374349	0.738656627	0.713172209	0.279393835	0.206548351	0.405301778	0.755641013	0.759678787
cleveland	6/14/2021	0.004710921	0.012987013	0.901970744	0.87391119	0.841973341	0.126805442	0.214076019	0.243604151	0.836443256	0.945834173
cleveland	6/21/2021	0.009421842	0.012987013	0.889905249	0.894956492	0.889963936	0	0.497861898	0.248958815	0.574386535	0.909447815
cleveland	6/28/2021	0.015417559	0.012987013	0.851529312	0.822114751	0.79301839	0.711981929	0.267672571	0.638758511	0.757914935	0.857599479
cleveland	7/5/2021	0.021270521	0.012987013	0.888372243	0.836933501	0.78768256	0.668404479	0.231020196	0.118430621	0.814146722	0.890140121
cleveland	7/12/2021	0.032405425	0.051948052	0.888423036	0.864196429	0.836318715	0.116199053	0.296492627	0.259602036	0.770450166	0.911581587
cleveland	7/19/2021	0.045110635	0.012987013	0.907798013	0.88132726	0.850186296	0.084634199	0.365388237	0.380015866	0.69200465	0.917457047
cleveland	7/26/2021	0.093932905	0.038961039	0.894005578	0.87791493	0.855996334	0	0.359993131	0.208964104	0.7159907	0.915957774
cleveland	8/9/2021	0.149321913	0.038961039	0.873716339	0.853624679	0.830134093	0.058656773	0.381540319	0.397666424	0.653631427	0.872949765
cleveland	8/16/2021	0.141613133	0.103896104	0.950579033	0.923875371	0.889238678	0.024810573	0.501046894	0.486745554	0.566477173	0.948890935
cleveland	8/30/2021	0.194289793	0.025974026	0.935461379	0.932414005	0.91753173	0.001443606	0.59989808	0.370397303	0.474935907	0.942470932
cleveland	9/13/2021	0.146895075	0.181818182	0.820883048	0.863812569	0.893920979	0	0.712187178	0.460501091	0.199546171	0.80990591
cleveland	9/20/2021	0.091363312	0.285714286	0.857892209	0.872659184	0.877777999	0.000119677	0.54085657	0.266278839	0.462558321	0.862442456
cleveland	9/27/2021	0.099500357	0.12987013	0.701968897	0.768233868	0.825882165	0	0.63103349	0.423018444	0.129818946	0.68559784
cleveland	10/4/2021	0.079229122	0.168831169	0.789627276	0.783708749	0.777863675	0.132527507	0.375170328	0.22221855	0.58559372	0.772090928
cleveland	10/11/2021	0.074232691	0.766233766	0.748882568	0.784371575	0.814210285	0.202269378	0.525989564	0.437297547	0.343768213	0.733717132
cleveland	10/25/2021	0.037401856	0.051948052	0.644845961	0.668917004	0.697842156	0.007958532	0.299710858	0.498942289	0.524962181	0.631616549
cleveland	11/1/2021	0.069379015	0	0.589399173	0.585101801	0.596034988	0.139655779	0.244951089	0.721061678	0.483170114	0.539411961
cleveland	11/8/2021	0.057530335	0	0.500697241	0.464639206	0.457490685	0.074738393	0.143839942	0.326634495	0.647137693	0.432424554
cleveland	11/15/2021	0.044254104	0	0.514979129	0.524197634	0.551511287	0.024683416	0.207622941	0.375851127	0.451094763	0.477678419
cleveland	11/22/2021	0.050820842	0	0.467774556	0.498474606	0.546318914	0	0.222855529	0.606531368	0.423708976	0.440301446
cleveland	11/29/2021	0.079657388	0	0.38948044	0.443564891	0.515842117	0.007644379	0.221852947	0.542506776	0.357854424	0.37570299
cleveland	12/6/2021	0.049536046	0	0.515034539	0.575788752	0.643583255	0	0.299467136	0.303629272	0.467880062	0.510181868
cleveland	12/13/2021	0.054389722	0	0.364370544	0.410943557	0.479264381	0	0.216684946	0.626627884	0.353389385	0.339135051
cleveland	12/20/2021	0.077658815	0.441558442	0.426660448	0.457723046	0.509035844	0.00804829	0.16955255	0.61377008	0.57334034	0.4117425
cleveland	1/3/2022	0.609136331	0.155844156	0.437565107	0.494127624	0.564628106	0.034525368	0.248974708	0.354399418	0.424710266	0.424646875
cleveland	1/24/2022	0.680942184	0.142857143	0.207736138	0.264490126	0.352937895	0	0.157709905	0.441363126	0.277757607	0.206173359
cleveland	1/31/2022	0.185867238	0.194805195	0.274491153	0.328313408	0.409288888	0.048970402	0.196932434	0.308322866	0.244796892	0.258014846
cleveland	2/14/2022	0.064239829	0.25974026	0.349183628	0.408622548	0.488226504	0	0.247720651	0.337145501	0.181243332	0.329887441
cleveland	2/28/2022	0	0	0.165675446	0.174231891	0.228073881	0.087476532	0.074467967	0.527665763	0.575370627	0.144318906
cleveland	3/14/2022	0.025267666	0.194805195	0.270330797	0.309214182	0.378776226	0.021272617	0.168156691	0.494645336	0.296678291	0.249009847
cleveland	3/28/2022	0.011563169	0.051948052	0.465170293	0.488704051	0.531120365	0.269827141	0.255486501	0.461029947	0.353583656	0.416756763
cleveland	4/4/2022	0.021698787	0.051948052	0.52093107	0.570379016	0.628835004	0.160973275	0.293590127	0.590368216	0.464735107	0.505022161
cleveland	4/11/2022	0.0082798	0.038961039	0.542757933	0.57433589	0.6170635	0.128765156	0.322925321	0.686124149	0.29493304	0.500308638
cleveland	4/25/2022	0.007708779	0.012987013	0.687008238	0.678450994	0.678479348	0.202336697	0.309415401	1	0.525167598	0.641648837
cleveland	5/2/2022	0.01627409	0.142857143	0.620123933	0.641959824	0.671043456	0.029567741	0.308379585	0.644939512	0.43330467	0.59159546
cleveland	5/9/2022	0.038543897	0.025974026	0.661658232	0.662413715	0.671720895	0.616045717	0.18306247	0.550869306	0.790749853	0.668413535
cleveland	5/23/2022	0.038972163	0	0.769905988	0.764547035	0.760668672	0.002573059	0.399520312	0.757321346	0.509775633	0.736790522
cleveland	5/30/2022	0.049821556	0	0.731451553	0.69434321	0.668501066	0.522106618	0.277138932	0.620579097	0.655808213	0.676387084
cleveland	6/6/2022	0.059957173	0	0.820148868	0.782412108	0.749207994	0.310038671	0.239567062	0.567098565	0.74305801	0.808621596
cleveland	6/13/2022	0.070521056	0.038961039	0.900594732	0.869173207	0.834700831	0.511492748	0.308113707	0.293547961	0.753035876	0.914887717
cleveland	6/20/2022	0.077658815	0	0.95607846	0.923946786	0.884620136	0	0.536231402	0.587756991	0.495980828	0.937696426
cleveland	6/27/2022	0.09821556	0	0.934828783	0.930758055	0.915120843	0	0.648503883	0.382825412	0.408754916	0.928909952
cleveland	7/4/2022	0.098929336	0	0.87963134	0.885455978	0.881866544	0.005033921	0.635658657	0.283202221	0.329548241	0.858166439
cleveland	7/11/2022	0.11006424	0.038961039	0.97155166	0.988781046	0.987033015	0.001219211	0.889987481	0.379916705	0.267892801	0.980594358
cleveland	7/18/2022	0.116916488	0.025974026	0.941122419	0.970572285	0.980780649	0	0.895986351	0.269385866	0.228433574	0.949430411
cleveland	7/25/2022	0.132476802	0	0.979738465	1	1	0.000658224	1	0.303728433	0.155938789	0.976842001
cleveland	8/1/2022	0.121627409	0	0.983510952	0.97566065	0.953284584	0.079719955	0.815054228	0.318470285	0.324244017	0.972700895
cleveland	8/8/2022	0.182155603	0.012987013	1	0.995520899	0.974516328	0.010860703	0.885473096	0.461955444	0.222806096	0.983657941
cleveland	8/29/2022	0.139186296	0.025974026	0.875655683	0.884875725	0.884261491	0.061042837	0.483255232	0.175282607	0.591788086	0.898563137
cleveland	9/5/2022	0.139900071	0.012987013	0.895293857	0.882911795	0.86380681	0.403693537	0.375956883	0.08091492	0.698495199	0.919064353
cleveland	9/12/2022	0.087223412	0.012987013	0.791321894	0.816004249	0.834067226	0.01861728	0.443500947	0.147848218	0.550448256	0.803342787
cleveland	10/17/2022	0.036117059	0.012987013	0.65587252	0.685293507	0.717567595	0.142782345	0.411761773	0.463806439	0.34005637	0.62101637
cleveland	10/31/2022	0.029835832	0.051948052	0.566528758	0.552351026	0.557293431	0.282363325	0.172870484	0.421531037	0.591541267	0.527191599
cleveland	11/21/2022	0.019557459	0.012987013	0.283596838	0.282274857	0.319225328	0.0448191	0.115108511	0.185859721	0.423603879	0.245099201
cleveland	11/28/2022	0.071663098	0.181818182	0.446991245	0.409205032	0.404857638	0.189000172	0.090265546	0.403054142	0.733790347	0.396910302
cleveland	12/5/2022	0.071092077	0.012987013	0.335760593	0.365103631	0.422104445	0.019649495	0.122364762	0.614761684	0.508981035	0.330530078
cleveland	12/26/2022	0.076659529	0.025974026	0.130153116	0.129262343	0.178433521	0.000568467	0.055524167	0.392642295	0.496856638	0.12373616
cleveland	1/2/2023	0.076659529	0.025974026	0.343211678	0.397396155	0.473334794	0	0.174217414	0.634902272	0.533324575	0.336466222
cleveland	1/9/2023	0.069807281	0	0.372284917	0.410251718	0.471198868	0.000875139	0.161454352	0.281780921	0.51269447	0.360045511
cleveland	1/16/2023	0.055960029	0.038961039	0.380356285	0.436753623	0.511554325	0	0.215748834	0.629867125	0.454957881	0.367021825
cleveland	1/23/2023	0.04468237	0.025974026	0.371860109	0.401458665	0.455864831	0.070145782	0.161066613	0.343524823	0.535411392	0.348689307
cleveland	1/30/2023	0.050107066	0.051948052	0.288435965	0.284738697	0.319448485	0.130612672	0.083474581	0.483704634	0.714127613	0.25308594
cleveland	2/13/2023	0.045967166	0.051948052	0.366351446	0.352018943	0.372340553	0.26521209	0.096436128	0.47236729	0.734734629	0.322305519
cleveland	2/20/2023	0.035403283	0.025974026	0.357098002	0.377315709	0.425495626	0.127620743	0.160950292	0.699378595	0.481203522	0.322091003
cleveland	3/6/2023	0.04054247	0.064935065	0.447245207	0.47102198	0.515017235	0.07401285	0.216385833	0.52012957	0.548814472	0.406639925
cleveland	3/13/2023	0.033547466	0.038961039	0.496088988	0.484097741	0.496212317	0.154697703	0.138915661	0.448370463	0.727412857	0.458027063
cleveland	4/17/2023	0.027694504	0.025974026	0.610944368	0.641024725	0.677295822	0.004300898	0.305105963	0.483737688	0.474537811	0.592458464
cleveland	4/24/2023	0.012562455	0.025974026	0.588203243	0.610371785	0.642188527	0.16157166	0.313292787	0.652475706	0.378001242	0.548962949
cleveland	5/1/2023	0.009136331	0	0.562626981	0.52439849	0.510749367	0.387649316	0.162833594	0.364183248	0.607084508	0.49711543
oklahoma	8/31/2020	0.053863135	0.036474164	0.872549263	0.89201456	0.901631211	0.024725917	0.531627636	0.199816345	0.530095423	0.901111461
oklahoma	9/28/2020	0.075244402	0.015197568	0.729576746	0.727964884	0.728798015	0.030914701	0.223417353	0.400577201	0.726031204	0.737533762
oklahoma	10/5/2020	0.094985809	0.024316109	0.553683323	0.623367979	0.690529956	0.000344795	0.386762858	0.358336613	0.283622542	0.5413895
oklahoma	10/12/2020	0.086975717	0.03343465	0.730951107	0.762225803	0.789073141	0	0.384819072	0.342279942	0.547859246	0.738254189
oklahoma	10/19/2020	0.099337748	0.036474164	0.580540039	0.632465549	0.684047207	0	0.367556901	0.623612751	0.286500548	0.557477088
oklahoma	10/26/2020	0.093093661	0.024316109	0.498145675	0.520347136	0.552921897	0.059801538	0.13649933	0.553797717	0.735175698	0.498226434
oklahoma	11/2/2020	0.205487228	0.045592705	0.373790792	0.374261221	0.396500038	0.611766287	0.128374219	0.533385806	0.678946241	0.318854309
oklahoma	11/9/2020	0.242636392	0.036474164	0.618427065	0.641003114	0.667196873	0	0.303213783	0.471704053	0.42300079	0.587736138
oklahoma	11/16/2020	0.306717124	0.05775076	0.454297181	0.509370028	0.570457791	0.010332172	0.207390604	0.54855044	0.5091904	0.452104067
oklahoma	11/23/2020	0.255629139	0.079027356	0.547038216	0.557721617	0.57844396	0.003594053	0.248269145	0.546766365	0.402870661	0.497864647
oklahoma	11/30/2020	0.279028698	0.094224924	0.390428354	0.407479255	0.441948433	0.078946446	0.107043168	0.511268529	0.648697185	0.376712512
oklahoma	12/7/2020	0.293345948	0.127659574	0.321455264	0.342572302	0.38409682	0.035502232	0.127379135	0.266797849	0.47747847	0.292269649
oklahoma	12/14/2020	0.249132766	0.079027356	0.366026361	0.41216385	0.47106367	0.080810678	0.193349805	0.277922078	0.493693727	0.336805552
oklahoma	12/21/2020	0.181772312	0.075987842	0.304141148	0.306559271	0.334210329	0.048557704	0.091303138	0.222930605	0.666015412	0.264652651
oklahoma	12/28/2020	0.248186692	0.05775076	0.351971039	0.426276317	0.50830339	0	0.220769419	0.548760331	0.306418896	0.348794913
oklahoma	1/4/2021	0.248186692	0.05775076	0.376175852	0.331308624	0.317446441	0.751969424	0.046951291	0.805863833	0.794652552	0.330153744
oklahoma	1/11/2021	0.217596973	0.088145897	0.324976179	0.318926332	0.338702548	0.017304051	0.081660103	0.226420045	0.702321624	0.285900448
oklahoma	1/18/2021	0.218732261	0.14893617	0.307467244	0.345062145	0.400435992	0	0.150911176	0.483221829	0.344284691	0.287729097
oklahoma	1/25/2021	0.150047304	0.103343465	0.405620712	0.386925051	0.392191235	0.316855233	0.107097982	0.381477109	0.591269273	0.354042284
oklahoma	2/1/2021	0.129675181	0.130699088	0.294116814	0.321196533	0.368969405	0.060438533	0.086403616	0.625816608	0.702484438	0.284387535
oklahoma	2/8/2021	0.082812993	0.127659574	0.351092582	0.370671487	0.409330226	0.011086047	0.138784649	0.374262102	0.524289221	0.315718598
oklahoma	2/15/2021	0.055502996	0.11550152	0.050206685	0	0	0.045162346	0	0.733412043	0.953789089	0
oklahoma	2/22/2021	0.059413434	0.121580547	0	0.044664609	0.122718184	0.045594801	0.039672634	0.358336613	0.752584513	0.00160749
oklahoma	3/1/2021	0.064648376	0.100303951	0.406325603	0.449699291	0.504168984	0.009613362	0.151611108	0.490121999	0.634903322	0.401399053
oklahoma	3/8/2021	0.038032167	0.05775076	0.440574823	0.496531824	0.559082914	0.029290072	0.255470851	0.385832349	0.302801496	0.420084185
oklahoma	3/15/2021	0.028445285	0.03343465	0.639492336	0.628091137	0.626159513	0.057206807	0.240970459	0.882959465	0.538026772	0.592046812
oklahoma	3/22/2021	0.030652791	0.048632219	0.482453872	0.513632103	0.554199805	0.016637836	0.224193181	0.682854519	0.453219241	0.451196965
oklahoma	3/29/2021	0.026994639	1	0.508265648	0.527798224	0.557693753	0.25401482	0.197701188	0.473776728	0.568803442	0.47914909
oklahoma	4/5/2021	0.072090823	0.018237082	0.539404845	0.571431685	0.609510637	0	0.304432338	0.701429883	0.239582071	0.496433647
oklahoma	4/12/2021	0.025291706	0.006079027	0.577575244	0.62028292	0.664716229	0.003015498	0.288713391	0.725488653	0.458417035	0.565683213
oklahoma	4/19/2021	0.025922422	0.060790274	0.513164466	0.489511638	0.484874089	0.199087169	0.148971606	0.470051161	0.561611488	0.454441504
oklahoma	4/26/2021	0.02384106	0.045592705	0.502909891	0.5189991	0.546460197	0.164730358	0.207601427	0.487104814	0.46381192	0.464646123
oklahoma	5/3/2021	0.023084201	0.012158055	0.731223854	0.708443504	0.69239119	0.208192104	0.232562846	0.594542831	0.660550751	0.705129153
oklahoma	5/10/2021	0.015830968	0.024316109	0.632776386	0.654810428	0.679777494	0.064955936	0.248062538	0.643552407	0.605762133	0.62689979
oklahoma	5/17/2021	0.013938821	0.23100304	0.651351514	0.625654946	0.611723671	0.232538161	0.183120683	0.434212252	0.701658128	0.613345424
oklahoma	5/24/2021	0.011352886	0.012158055	0.823444191	0.75570694	0.698867925	0.100750368	0.198321007	0.366653549	0.756754011	0.783853957
oklahoma	5/31/2021	0.006117944	0	0.751616114	0.728494709	0.711039615	0.331652213	0.190811499	0.420464384	0.757281625	0.749546482
oklahoma	6/7/2021	0.006937874	0.018237082	0.757857414	0.721103982	0.692487409	0.220224877	0.191760202	0.228912502	0.807938694	0.74226494
oklahoma	6/14/2021	0.005361085	0.015197568	0.890082993	0.867781759	0.843289484	0.059971014	0.204961925	0.271494162	0.826216665	0.940760584
oklahoma	6/21/2021	0.006622517	0	0.894776365	0.900869014	0.898642412	0	0.53648921	0.30835629	0.505987991	0.910670232
oklahoma	6/28/2021	0.009965311	0.003039514	0.84229915	0.817579134	0.793820943	1	0.269680308	0.672727273	0.730615693	0.849743143
oklahoma	7/5/2021	0.019804478	0	0.875418419	0.826810837	0.782262648	0.681356507	0.201428535	0.10145612	0.82770647	0.885407773
oklahoma	7/12/2021	0.03935667	0.018237082	0.875939117	0.857334476	0.836560174	0.166045256	0.282810352	0.26504001	0.76422385	0.906013562
oklahoma	7/19/2021	0.068432671	0.012158055	0.902852508	0.876235491	0.847610313	0.059363239	0.349666478	0.39934409	0.688569382	0.915035084
oklahoma	7/26/2021	0.10816777	0.018237082	0.888648415	0.873993793	0.855647598	0	0.347958814	0.214088941	0.710868727	0.914458389
oklahoma	8/2/2021	0.148218228	0.018237082	0.930105946	0.919895779	0.90277381	0.104887912	0.42047764	0.145821855	0.684654511	0.969175317
oklahoma	8/9/2021	0.173636077	0.03343465	0.850137968	0.84273913	0.832287454	0.057084083	0.357517519	0.408028335	0.662855849	0.864101083
oklahoma	8/16/2021	0.181204667	0.030395137	0.944887412	0.917694321	0.886278283	0.084609271	0.468005532	0.504814377	0.583793312	0.949548549
oklahoma	8/23/2021	0.221002838	0.069908815	0.914732938	0.883104777	0.849844396	0.064202062	0.32362143	0.360225633	0.74658122	0.934496635
oklahoma	8/30/2021	0.212235888	0.066869301	0.932720066	0.929308561	0.917435165	0.000420767	0.585594056	0.40981241	0.471211982	0.943558587
oklahoma	9/6/2021	0.176285084	0.079027356	0.924296791	0.930591208	0.926885665	0.084118376	0.608784564	0.250347632	0.461113865	0.942641211
oklahoma	9/13/2021	0.159886471	0.127659574	0.839996741	0.872439527	0.894159212	0	0.714689289	0.532073987	0.16976441	0.821422704
oklahoma	9/20/2021	0.127278461	0.112462006	0.853722641	0.868873266	0.876112155	0.000543491	0.539419647	0.285792995	0.432086524	0.857200162
oklahoma	9/27/2021	0.115925576	0.11550152	0.710753667	0.772602666	0.824827482	0	0.625544977	0.474458874	0.105013558	0.690382079
oklahoma	10/4/2021	0.090192368	0.100303951	0.785521744	0.780893762	0.776227918	0.156788378	0.370917416	0.234658271	0.565711208	0.767618452
oklahoma	10/11/2021	0.092399874	0.784194529	0.745119778	0.78273809	0.813831467	0.263236635	0.508217873	0.439092221	0.351087362	0.734630272
oklahoma	10/18/2021	0.050583412	0.05775076	0.618682101	0.638239974	0.662025107	0.306067229	0.234232563	0.404670077	0.568851185	0.608239915
oklahoma	10/25/2021	0.039735099	0.100303951	0.640618746	0.667566476	0.695996392	0.004628439	0.287106921	0.532493769	0.520389039	0.629842654
oklahoma	11/1/2021	0.051151056	0	0.568478958	0.578589357	0.597666692	0.114127259	0.224855165	0.75705103	0.516520685	0.533332504
oklahoma	11/8/2021	0.0628193	0	0.494259917	0.473147414	0.471574833	0.084755371	0.1411037	0.351095369	0.644000073	0.43679872
oklahoma	11/15/2021	0.042257963	0	0.500795217	0.52261566	0.554741036	0.032515954	0.196436251	0.360934016	0.463052939	0.473907427
oklahoma	11/22/2021	0.054493851	0	0.46310301	0.501176179	0.548288356	0	0.218593727	0.611439066	0.403351757	0.438625235
oklahoma	11/29/2021	0.092336802	0	0.383344019	0.45129715	0.526542885	0	0.219146083	0.552354716	0.352343353	0.378257215
oklahoma	12/6/2021	0.09422895	0	0.510426371	0.575646815	0.641668797	0.000210384	0.294194783	0.295894005	0.434376932	0.505861749
oklahoma	12/13/2021	0.10097761	0	0.36952248	0.420260453	0.482615951	1.75E-05	0.21188113	0.622983078	0.329916696	0.344687171
oklahoma	12/20/2021	0.14752444	0.285714286	0.409357699	0.455451919	0.511911599	0	0.1734397	0.626551227	0.542700625	0.399508212
oklahoma	12/27/2021	0.182466099	0	0.487536883	0.534112534	0.586613546	0	0.27792348	0.507647908	0.35943003	0.458122531
oklahoma	1/3/2022	0.182466099	0	0.404399372	0.475153037	0.551451552	0.00717525	0.228075694	0.331722419	0.436565	0.40152801
oklahoma	1/10/2022	1	0.051671733	0.228094349	0.265799609	0.325667894	0.001770729	0.106748016	0.708776072	0.46337367	0.218428711
oklahoma	1/17/2022	0.868684957	0.079027356	0.286681803	0.357846696	0.441007291	0	0.196465767	0.47645284	0.295586282	0.279403627
oklahoma	1/24/2022	0.586565752	0.075987842	0.208874547	0.275411914	0.359221228	0	0.153019404	0.436363636	0.262671	0.211704097
oklahoma	1/31/2022	0.196467991	0.158054711	0.2781133	0.333488145	0.404597459	0.002688235	0.186696238	0.326747999	0.237569548	0.259850561
oklahoma	2/7/2022	0.147209082	0.227963526	0.198400357	0.239980685	0.304571901	0.094362888	0.094069133	0.672884691	0.595817037	0.187344089
oklahoma	2/14/2022	0.091579943	0.11550152	0.348432414	0.41343979	0.488286853	0	0.237200948	0.347868293	0.177218336	0.331603552
oklahoma	2/21/2022	0.104635762	0.127659574	0.378098068	0.444191455	0.518253026	0.117692092	0.243255779	0.772294372	0.322961004	0.360170862
oklahoma	2/28/2022	0	0	0.151452466	0.183465426	0.243072991	0.073172585	0.080226508	0.539210285	0.52744756	0.141077375
oklahoma	3/7/2022	0.111195207	0.088145897	0.470247562	0.551419043	0.632326543	0.027519344	0.360022094	0.582316673	0.23781438	0.456006961
oklahoma	3/14/2022	0.035193945	0.097264438	0.273990216	0.317318413	0.379099451	0.027437528	0.162013105	0.506939525	0.279952503	0.25276078
oklahoma	3/21/2022	0.03777988	0.094224924	0.51176531	0.571019226	0.632233331	0.061011244	0.33100866	0.712265512	0.27350239	0.488553383
oklahoma	3/28/2022	0.030148218	0.088145897	0.462245805	0.485529565	0.520956175	0.275812899	0.22982215	0.48088679	0.358739602	0.415499188
oklahoma	4/4/2022	0.042510249	0.039513678	0.514276707	0.568105187	0.624875592	0.07253559	0.281524333	0.581004854	0.458310533	0.500149787
oklahoma	4/11/2022	0.024408704	0.082066869	0.544735807	0.576827185	0.614661355	0.015615138	0.319636879	0.712160567	0.245503345	0.498820483
oklahoma	4/18/2022	0.029706717	0.036474164	0.565882549	0.584149169	0.609841389	0	0.246595212	0.739446412	0.518762127	0.532853303
oklahoma	4/25/2022	0.01469568	0.021276596	0.675696833	0.678575441	0.685962565	0.10097244	0.318915865	1	0.474828158	0.634720152
oklahoma	5/9/2022	0.033869442	0.021276596	0.654992862	0.660177424	0.670543486	0.580407443	0.185372271	0.567650531	0.772684038	0.660564854
oklahoma	5/16/2022	0.040996531	0.03343465	0.864462494	0.863295011	0.856991656	0.00410248	0.459403962	0.642607897	0.532756753	0.867575044
oklahoma	5/23/2022	0.037023021	0	0.755420402	0.75827894	0.761223784	0.022446761	0.377452923	0.724360488	0.515301419	0.731967261
oklahoma	5/30/2022	0.045853043	0.009118541	0.731840192	0.69708747	0.671502669	0.651628135	0.270658526	0.665932048	0.648814705	0.678984002
oklahoma	6/6/2022	0.060801009	0.021276596	0.812293447	0.778752664	0.749662482	0.30970219	0.22762116	0.556919848	0.737839476	0.806094585
oklahoma	6/13/2022	0.081173132	0.006079027	0.893851859	0.86364208	0.832666316	0.346706328	0.29252085	0.319926538	0.754042491	0.912284712
oklahoma	6/20/2022	0.07713655	0	0.953402783	0.925381818	0.892836202	5.26E-05	0.534094263	0.646753247	0.49462409	0.944428553
oklahoma	6/27/2022	0.099716178	0	0.929517946	0.927906871	0.91763963	0	0.632531644	0.41671258	0.421016422	0.932361497
oklahoma	7/4/2022	0.123368023	0	0.885811139	0.88667942	0.880805833	0.00231422	0.623276524	0.281306572	0.319448882	0.863242424
oklahoma	7/11/2022	0.120529801	0.021276596	0.967511238	0.982212289	0.982776817	0.026537553	0.861953231	0.38480913	0.27419649	0.980061851
oklahoma	7/18/2022	0.137117629	0.021276596	0.942035967	0.965655248	0.974709464	0.000227916	0.888744592	0.277266168	0.198022978	0.945028067
oklahoma	7/25/2022	0.137306843	0.012158055	0.984800558	1	1	0.005160242	1	0.323678342	0.133586735	0.980929996
oklahoma	8/1/2022	0.129107537	0.012158055	0.971588273	0.957900685	0.935716756	0.117610276	0.751014058	0.313131313	0.360495051	0.961333904
oklahoma	8/8/2022	0.149858089	0.009118541	1	0.9868885	0.963584154	0.023995418	0.844792255	0.471677817	0.226296235	0.980415805
oklahoma	8/15/2022	0.115357931	0.006079027	0.920163081	0.935671495	0.939505375	0.01369831	0.697760219	0.172950282	0.360533	0.932150836
oklahoma	8/22/2022	0.102932829	0.003039514	0.882194585	0.868439011	0.851164399	0.028682297	0.503693615	0.154165027	0.530130924	0.870007015
oklahoma	8/29/2022	0.134090192	0.05775076	0.865270108	0.881173261	0.888368037	0.260232825	0.50220099	0.187222878	0.534354285	0.888728611
oklahoma	9/5/2022	0.119016083	0.015197568	0.879066851	0.8713782	0.859090431	0.183834358	0.364415641	0.089807163	0.678465145	0.905187591
oklahoma	9/12/2022	0.068621886	0.009118541	0.782627793	0.812366391	0.835125911	0.025497323	0.444406028	0.15356159	0.522014727	0.796974189
oklahoma	9/19/2022	0.064837591	0	0.835880742	0.855347631	0.867001428	0	0.570815378	0.463072281	0.347968196	0.827127992
oklahoma	9/26/2022	0.047240618	0.018237082	0.811237881	0.845252447	0.869815831	0.000216228	0.605238525	0.432401941	0.329314408	0.808297637
oklahoma	10/3/2022	0.035320088	0.042553191	0.691615335	0.750214194	0.8009231	0	0.624798664	0.187117933	0	0.654793838
oklahoma	10/10/2022	0.026426995	0.021276596	0.652665658	0.685957785	0.718752161	0.015591762	0.466521339	0.149285058	0.15385397	0.602203163
oklahoma	10/17/2022	0.029959003	0.006079027	0.645939082	0.684428669	0.721719913	0.100779588	0.4032745	0.462888627	0.328811277	0.618597782
oklahoma	10/24/2022	0.029769789	0.012158055	0.563318019	0.613463934	0.664589942	0.014569064	0.410509938	0.622694477	0.169842756	0.521531003
oklahoma	10/31/2022	0.034374015	0.003039514	0.556006985	0.555478243	0.566807487	0.2857769	0.170142432	0.384284402	0.582370836	0.526496253
oklahoma	11/7/2022	0.041311889	0.021276596	0.583692568	0.60714627	0.63596482	0.026899881	0.23202314	0.559832087	0.545042448	0.567983497
oklahoma	11/14/2022	0.031535793	0	0.512746491	0.512879282	0.527135233	0.128906707	0.154288557	0.614587433	0.570432803	0.480616885
oklahoma	11/21/2022	0.020372122	0.015197568	0.280653034	0.290929424	0.326118921	0.032428294	0.110209726	0.189085662	0.418453026	0.24843023
oklahoma	11/28/2022	0.055944497	0.139817629	0.436483619	0.415492025	0.417223183	0.155081933	0.090776081	0.426420045	0.709964071	0.396366181
oklahoma	12/5/2022	0.070009461	0.003039514	0.326237191	0.369989085	0.429205442	0.017450151	0.122724168	0.646700774	0.494059751	0.327307308
oklahoma	12/12/2022	0.054178493	0.027355623	0.479584716	0.440284831	0.425098098	0.202687066	0.05089684	0.13582579	0.920744046	0.454908863
oklahoma	12/19/2022	0.059728792	0.006079027	0.342786198	0.350761121	0.380675036	0.115430468	0.122517561	0.394805195	0.429838961	0.308208441
oklahoma	12/26/2022	0.064774519	0.003039514	0.118701583	0.135553123	0.184950763	0.001583721	0.052258755	0.42500328	0.517704451	0.119736251
oklahoma	1/2/2023	0.064774519	0.003039514	0.345049643	0.407096976	0.479783507	0	0.17335256	0.692426429	0.508484058	0.340511111
oklahoma	1/9/2023	0.050835699	0.012158055	0.359388338	0.410004309	0.472825678	0.003529769	0.153048919	0.295657878	0.51718663	0.35531959
oklahoma	1/16/2023	0.049637338	0.030395137	0.37960349	0.439589016	0.508721341	0	0.200159382	0.625423062	0.449607962	0.369356281
oklahoma	1/23/2023	0.039924314	0.039513678	0.362377928	0.401361114	0.454787642	0.053408214	0.147398868	0.326590581	0.550168016	0.346631369
oklahoma	1/30/2023	0.041374961	0.042553191	0.283295491	0.294514128	0.330304443	0.094912223	0.084046617	0.478027024	0.698633223	0.254130497
oklahoma	2/6/2023	0.029769789	0.018237082	0.237576732	0.236570354	0.265200331	0.011273055	0.091969338	0.342306179	0.524865801	0.191802032
oklahoma	2/13/2023	0.027877641	0.012158055	0.363794795	0.360158814	0.379694806	0.190572477	0.098095848	0.483799029	0.705859454	0.322342699
oklahoma	2/20/2023	0.026490066	0.027355623	0.349424221	0.377845925	0.423612719	0.071834311	0.151324389	0.730001312	0.474861211	0.31910648
oklahoma	2/27/2023	0.030778934	0.039513678	0.455742385	0.518182565	0.585034955	0	0.262727372	0.625265643	0.421463241	0.442636428
oklahoma	3/6/2023	0.038473668	0.036474164	0.435002993	0.475082282	0.525346163	0.045267538	0.221363939	0.547500984	0.50165568	0.402657624
oklahoma	3/13/2023	0.028066856	0.021276596	0.476467609	0.477426256	0.49435165	0.11247341	0.133741767	0.448353667	0.713380708	0.445056062
oklahoma	3/20/2023	0	0	0.334476273	0.374931886	0.431075697	0.091020127	0.157910493	0.610232192	0.320500438	0.319694902
oklahoma	3/27/2023	0.050141911	0.036474164	0.506494564	0.529768302	0.562730211	0.111094228	0.180725736	0.667558704	0.581984	0.48911245
oklahoma	4/3/2023	0.015704825	0.045592705	0.512062852	0.55007436	0.594419304	0.006913439	0.263406222	0.693611439	0.387744909	0.483018097
oklahoma	4/17/2023	0.025480921	0.024316109	0.612430175	0.648509531	0.685749079	0.004698567	0.316727524	0.564423455	0.42568293	0.594089016
oklahoma	4/24/2023	0.014569536	0.021276596	0.577883413	0.613147045	0.651657521	0.104011314	0.330713509	0.668083432	0.303529873	0.542153672
oklahoma	5/1/2023	0.010848313	0.03343465	0.548405493	0.5201342	0.509875968	0.368253115	0.152146598	0.367703004	0.618473837	0.490443205
tulsa	1/25/2021	0.223111675	0.195454545	0.365180159	0.360052437	0.378677379	0.217808343	0.109122944	0.361443745	0.666796143	0.317283264
tulsa	2/1/2021	0.205278592	0.168181818	0.346992237	0.326510446	0.335385257	0.125219437	0.078753574	0.649380962	0.755041152	0.296782562
tulsa	2/22/2021	0.064674645	0.190909091	0	0.040044786	0.126461126	0.031424004	0.041864047	0.353967932	0.810072517	0
tulsa	3/1/2021	0.049219307	0.104545455	0.401270004	0.443554782	0.49416245	0.017018068	0.155608073	0.395676882	0.72499763	0.386803384
tulsa	3/8/2021	0.022113022	0.068181818	0.406061535	0.479397854	0.552711844	0.007034054	0.254982434	0.289256478	0.417893375	0.39390869
tulsa	3/15/2021	0.029563288	0.059090909	0.649778868	0.625451749	0.603178743	0.143444032	0.23761645	0.819261214	0.620629804	0.579818746
tulsa	3/22/2021	0.024252992	0.090909091	0.474655868	0.516141436	0.559298868	0.071541037	0.221548168	0.680975577	0.545046932	0.449312863
tulsa	3/29/2021	0.025996671	1	0.519922573	0.534482347	0.553334377	0.203245558	0.197920513	0.454333266	0.681002817	0.48050838
tulsa	4/5/2021	0.026392962	0.036363636	0.517572401	0.5586945	0.59757247	0	0.308910881	0.673567418	0.308965344	0.47283183
tulsa	4/12/2021	0.033922486	0	0.603799236	0.639066976	0.665525936	0.052616656	0.300702658	0.761010757	0.569858912	0.577772741
tulsa	4/19/2021	0.021875248	0.05	0.568969448	0.526927629	0.498993166	0.219949929	0.183028602	0.455517218	0.558158668	0.478137452
tulsa	4/26/2021	0.026392962	0.05	0.48477777	0.51366105	0.546476081	0.143631044	0.209209458	0.436472498	0.585484724	0.450777652
tulsa	5/3/2021	0.023935959	0.045454545	0.735031647	0.71585136	0.689453458	0.163653365	0.243250372	0.575028753	0.752675412	0.698562099
tulsa	5/10/2021	0.016564952	0.031818182	0.630442802	0.646946436	0.656925244	0.122293608	0.232209363	0.553210202	0.739730364	0.611824697
tulsa	5/17/2021	0.020448601	0.218181818	0.653144546	0.638979316	0.623969256	0.096087835	0.244337065	0.383025506	0.651754501	0.595577702
tulsa	5/24/2021	0.017436792	0.013636364	0.837904493	0.761466556	0.682765576	0.183301662	0.18755473	0.27467695	0.856313789	0.778733
tulsa	6/7/2021	0.02005231	0.022727273	0.775282995	0.731781615	0.683488967	0.265532531	0.208291571	0.205398823	0.870220731	0.734926346
tulsa	6/14/2021	0.020527859	0.027272727	0.90649468	0.875418876	0.824136192	0.067824933	0.19211251	0.197787701	0.967187017	0.936752209
tulsa	6/21/2021	0.024411508	0.009090909	0.916687046	0.916670984	0.887596293	0.00464513	0.459307049	0.218929707	0.730323986	0.933428665
tulsa	7/5/2021	0.048585242	0.018181818	0.879096738	0.843677905	0.791715791	0.506518264	0.227957545	0.098031256	0.902039705	0.881169926
tulsa	7/12/2021	0.088769121	0.059090909	0.886719252	0.869147186	0.829780722	0.197816186	0.280730722	0.207699073	0.865001422	0.902872438
tulsa	7/19/2021	0.147578664	0.040909091	0.906643897	0.8779929	0.828504356	0.19261002	0.292932277	0.388640823	0.84426029	0.911051917
tulsa	7/26/2021	0.185226282	0.022727273	0.910154647	0.892831386	0.851461561	0.02917383	0.335360771	0.196366958	0.830579675	0.92415385
tulsa	8/2/2021	0.201474201	0.081818182	0.945689073	0.940050365	0.904074287	0.013000332	0.408728359	0.038968947	0.808566212	0.979548795
tulsa	8/9/2021	0.217880637	0.072727273	0.860191744	0.860940993	0.83771367	0.020390312	0.349192366	0.386340572	0.784199242	0.874023948
tulsa	8/16/2021	0.191170643	0.145454545	0.962463576	0.939016373	0.888194481	0.107350768	0.436797738	0.493640484	0.730814873	0.966702832
tulsa	8/23/2021	0.230324166	0.204545455	0.930066858	0.905785177	0.857366929	0.080101348	0.320785373	0.235166768	0.833992947	0.944178356
tulsa	8/30/2021	0.225806452	0.177272727	0.943073626	0.946363894	0.917290069	5.43E-05	0.545166327	0.331472837	0.652583351	0.959619352
tulsa	9/6/2021	0.203376397	0.240909091	0.93102848	0.940335261	0.916872729	0.037287727	0.572238693	0.283235235	0.610750889	0.944491615
tulsa	9/13/2021	0.176904177	0.186363636	0.812545853	0.862815726	0.880964057	0	0.682226771	0.473919221	0.322142838	0.801070603
tulsa	9/20/2021	0.146706824	0.154545455	0.86717594	0.88451761	0.873010242	0.001502126	0.547424116	0.29977674	0.534969216	0.861142695
tulsa	9/27/2021	0.116588729	0.190909091	0.685238686	0.754664919	0.798987949	0.003504962	0.560269247	0.479534538	0.307200597	0.669440634
tulsa	10/4/2021	0.102084489	0.104545455	0.793093729	0.799957365	0.787556298	0.232250475	0.365044365	0.217847236	0.696281491	0.781579127
tulsa	10/11/2021	0.084568439	0.613636364	0.753012323	0.789535759	0.802994418	0.106192501	0.499140141	0.477403423	0.487918975	0.734022231
tulsa	10/18/2021	0.07260046	0.131818182	0.629866658	0.654805972	0.671128732	0.306825928	0.236651087	0.359650903	0.704284023	0.619574863
tulsa	10/25/2021	0.061742094	0.113636364	0.625622257	0.66884157	0.699191403	4.22E-05	0.303255858	0.465022664	0.595897345	0.616039376
tulsa	11/1/2021	0.074344139	0	0.565856611	0.559758377	0.558916306	0.220951347	0.18019054	0.673838035	0.708749415	0.519491737
tulsa	11/8/2021	0.077752239	0	0.461835621	0.459078611	0.470443598	0.083039242	0.154115189	0.28485894	0.68680018	0.407724213
tulsa	11/15/2021	0.05421257	0	0.482402729	0.509154517	0.540602014	0.130365276	0.198806748	0.381097355	0.564410217	0.449835153
tulsa	11/22/2021	0.048902275	0	0.438972225	0.49219824	0.54744292	0	0.214843379	0.551349706	0.524006068	0.423090173
tulsa	11/29/2021	0.136324007	0	0.372632731	0.440006535	0.5119968	0.019853407	0.210243398	0.538664502	0.475888414	0.363311989
tulsa	12/6/2021	0.10802885	0	0.516996257	0.576806299	0.629672909	0.052870027	0.287762574	0.308774779	0.53328399	0.501912398
tulsa	12/13/2021	0.103986685	0	0.361963699	0.407255478	0.463776584	0.001164299	0.184299927	0.557709221	0.477365664	0.336653344
tulsa	12/20/2021	0.123880479	0.522727273	0.476889981	0.47364814	0.483245518	0.073248273	0.154832618	0.596914958	0.681249025	0.425271626
tulsa	12/27/2021	0.105651106	0.031818182	0.475758417	0.518635768	0.562728016	0	0.241003134	0.446485353	0.580474922	0.444545782
tulsa	1/3/2022	0.105651106	0.031818182	0.509495604	0.518611064	0.53437738	0.092421199	0.219676524	0.303890129	0.542839316	0.453095541
tulsa	1/10/2022	0.884837917	0.113636364	0.249453906	0.257998	0.297626376	0.002919796	0.103826636	0.722549219	0.483199728	0.215681719
tulsa	1/17/2022	1	0.118181818	0.285974824	0.334344082	0.40025736	0.031267155	0.160308283	0.413233205	0.547071651	0.260100991
tulsa	1/24/2022	0.930728382	0.086363636	0.203337492	0.261123884	0.341777523	0.000609296	0.139945982	0.429774711	0.388767399	0.199848235
tulsa	1/31/2022	0.291828485	0.068181818	0.260425518	0.316973411	0.391371485	0	0.180443751	0.300317976	0.334638288	0.241714599
tulsa	2/7/2022	0.124276769	0.154545455	0.197115962	0.239772641	0.309725773	0.086363225	0.101125729	0.670117042	0.685899455	0.18055442
tulsa	2/14/2022	0.050883728	0.140909091	0.32362316	0.393345393	0.471664319	0	0.227556629	0.264291996	0.301198315	0.307513667
tulsa	2/21/2022	0.053578505	0.222727273	0.359244629	0.41932669	0.487130262	0.153138479	0.214954159	0.725796631	0.463437312	0.336871487
tulsa	2/28/2022	0	0	0.175421435	0.194749152	0.249333125	0.068627274	0.075124231	0.553311684	0.674301671	0.153240684
tulsa	3/7/2022	0.034556551	0.2	0.455784033	0.557568863	0.647451615	0.047718155	0.368077609	0.570597388	0.40773308	0.455089159
tulsa	3/14/2022	0.023143378	0.145454545	0.282509668	0.321332515	0.380451075	0.016625946	0.158229852	0.491340234	0.431531171	0.253379447
tulsa	3/21/2022	0.026709994	0.072727273	0.490883242	0.559196554	0.62084268	0.062467952	0.307845289	0.595697179	0.507941363	0.473635973
tulsa	3/28/2022	0.045177142	0.086363636	0.458030581	0.477425499	0.505663658	0.207908787	0.21689016	0.449056221	0.469311137	0.405463523
tulsa	4/4/2022	0.035983197	0.040909091	0.506057805	0.550334902	0.592640896	0.103067596	0.263581022	0.568432447	0.543976462	0.476402032
tulsa	4/11/2022	0.011492431	0.031818182	0.5219826	0.551448585	0.581223155	0.096196423	0.262246394	0.667613828	0.448712224	0.47839366
tulsa	4/18/2022	0.031069192	0.031818182	0.560426761	0.566607828	0.575429078	0.036123428	0.180871042	0.7375685	0.742579345	0.52794447
tulsa	4/25/2022	0.047079337	0.027272727	0.656941295	0.646691424	0.634246266	0.107592073	0.214711499	1	0.716758064	0.616445018
tulsa	5/2/2022	0.034635809	0.045454545	0.610853896	0.629476151	0.642864347	0.11241215	0.27025416	0.59204384	0.55546567	0.573665136
tulsa	5/9/2022	0.038123167	0.022727273	0.660584683	0.654128598	0.644172014	0.671565168	0.150496397	0.510520262	0.918138054	0.655205272
tulsa	5/16/2022	0.032337323	0.009090909	0.878524739	0.861903263	0.82401099	0.109631104	0.364638174	0.571713687	0.74153793	0.869362302
tulsa	5/23/2022	0.037806135	0	0.768978567	0.757597552	0.733844576	0.104225862	0.306563413	0.684798051	0.709400873	0.736424925
tulsa	5/30/2022	0.050883728	0.009090909	0.727251626	0.691898203	0.654167319	0.469773475	0.229909372	0.515492863	0.826082169	0.674108643
tulsa	6/6/2022	0.065387969	0.018181818	0.821681264	0.793554184	0.752391883	0.288770247	0.269478704	0.50642717	0.788426072	0.79688893
tulsa	6/13/2022	0.068399778	0.004545455	0.895547938	0.862050692	0.809984871	0.305148855	0.239742359	0.253129017	0.921103258	0.905416168
tulsa	6/20/2022	0.081715146	0	0.969605279	0.935920373	0.876797607	5.43E-05	0.419120518	0.546072661	0.760359862	0.967317006
tulsa	6/27/2022	0.100657843	0	0.94936562	0.936506102	0.894802372	0.00034386	0.530095059	0.328225425	0.646016779	0.9461132
tulsa	7/4/2022	0.121899025	0	0.888302613	0.891707741	0.86783522	0.001206527	0.525648059	0.204620797	0.576194569	0.876947803
tulsa	7/11/2022	0.131647777	0.045454545	0.97790756	0.989883213	0.964032205	0.008427593	0.706888366	0.393613423	0.551982053	1
tulsa	7/18/2022	0.142109852	0.018181818	0.943069481	0.97189892	0.96186899	0.000404187	0.875494551	0.30390366	0.318576641	0.938511952
tulsa	7/25/2022	0.164856939	0.009090909	0.956088685	1	1	0.036672398	1	0.342094581	0.261419628	0.966147587
tulsa	8/1/2022	0.155980027	0.009090909	0.967056151	0.953127677	0.90897456	0.317153802	0.654505555	0.286414992	0.56913558	0.952584092
tulsa	8/8/2022	0.138305461	0.036363636	1	0.976102626	0.921439129	0.019159654	0.608516295	0.441884852	0.565546445	0.986994613
tulsa	8/22/2022	0.105017041	0.013636364	0.885654007	0.884079309	0.856740918	0.046819292	0.540624374	0.13206143	0.586286048	0.866057562
tulsa	8/29/2022	0.104382975	0.054545455	0.896140662	0.903639493	0.882087398	0.002419087	0.59681061	0.206751911	0.486891323	0.878527854
tulsa	9/5/2022	0.100261552	0.013636364	0.878930942	0.881224374	0.85739823	0.317322716	0.413170083	0.135917732	0.713609352	0.887228136
tulsa	9/12/2022	0.09693271	0.013636364	0.798759839	0.82748467	0.830855374	0.002340663	0.453293312	0.193322509	0.615386027	0.800252478
tulsa	9/19/2022	0.070698264	0.004545455	0.806390643	0.853071495	0.869118542	0	0.674799278	0.379135376	0.291646659	0.786020332
tulsa	9/26/2022	0.052627407	0.004545455	0.824230391	0.855514028	0.858413758	0.003492897	0.670510535	0.453690549	0.333234442	0.793174388
tulsa	10/3/2022	0.041927558	0.045454545	0.626853299	0.717232009	0.78263168	0	0.61639218	0.218151681	0.070238164	0.603431229
tulsa	10/10/2022	0.045890465	0.013636364	0.627081269	0.699401121	0.751313753	0	0.549729382	0.157668629	0.151017406	0.593293008
tulsa	10/17/2022	0.044305302	0.009090909	0.635047812	0.682273508	0.714730381	0.078056284	0.436217465	0.498173331	0.347055747	0.596918726
tulsa	10/24/2022	0.04652453	0.018181818	0.533140733	0.591836044	0.642363539	0.000174946	0.422259266	0.708071172	0.182518297	0.484176836
tulsa	10/31/2022	0.048743758	0.031818182	0.544966198	0.563820631	0.583535917	0.209006726	0.180739162	0.407211961	0.678421454	0.524183163
tulsa	11/7/2022	0.051914084	0.013636364	0.59849788	0.635241803	0.663296642	0.077272042	0.298951289	0.560787498	0.53882444	0.572661562
tulsa	11/14/2022	0.048981533	0.004545455	0.499512972	0.508919428	0.525835116	0.143824088	0.174688499	0.569548745	0.618828355	0.459559978
tulsa	11/28/2022	0.094713482	0.254545455	0.430520727	0.428435384	0.443226042	0.150834012	0.11663484	0.373723023	0.724578617	0.391298489
tulsa	12/5/2022	0.075770785	0.009090909	0.320124845	0.360809502	0.41780305	7.24E-05	0.123091694	0.660510114	0.580270003	0.312894392
tulsa	12/12/2022	0.071649362	0.009090909	0.50390659	0.439195678	0.40043473	0.234012005	0.047139255	0.130809823	0.992502118	0.449542391
tulsa	12/19/2022	0.073313783	0.013636364	0.334022772	0.338559742	0.367301372	0.120326969	0.111333256	0.425986063	0.535134375	0.297689985
tulsa	12/26/2022	0.079337402	0	0.137350316	0.139555085	0.184927052	0.005393177	0.056355043	0.412894933	0.500581113	0.129288428
tulsa	1/2/2023	0.079337402	0	0.342830734	0.397944235	0.463576029	0.003870942	0.173188582	0.663267032	0.589529319	0.326601778
tulsa	1/9/2023	0.077831497	0.022727273	0.365743869	0.410682196	0.466586676	0.010134829	0.158446135	0.316825655	0.590794259	0.349891525
tulsa	1/16/2023	0.057937703	0.022727273	0.334051787	0.391209671	0.459185838	0	0.160709199	0.595595697	0.65913769	0.322229133
tulsa	1/23/2023	0.050725212	0.022727273	0.347211917	0.380124637	0.428793016	0.125382318	0.123555912	0.337291117	0.715150829	0.328993886
tulsa	1/30/2023	0.057303638	0.022727273	0.27726634	0.290458184	0.330954492	0.050637951	0.08183957	0.48301874	0.804974018	0.248240877
tulsa	2/6/2023	0.039074265	0.018181818	0.251331556	0.227595839	0.242979116	0.032111724	0.088486332	0.395507746	0.563267872	0.187956383
tulsa	2/13/2023	0.038677974	0.031818182	0.386310977	0.371593703	0.381094476	0.327119718	0.093777365	0.455889317	0.848257733	0.333662726
tulsa	2/20/2023	0.039549814	0.027272727	0.381390953	0.391578243	0.420108856	0.149289657	0.15348744	0.68530546	0.573108555	0.330642358
tulsa	2/27/2023	0.034794325	0.036363636	0.46160765	0.520243536	0.577407968	0	0.249865482	0.532575604	0.540855275	0.443723217
tulsa	3/6/2023	0.047079337	0.031818182	0.424170704	0.472044356	0.524680474	0.100726933	0.199598029	0.562411204	0.660113347	0.402072741
tulsa	3/13/2023	0.040342395	0.013636364	0.503483808	0.490245807	0.489905577	0.170198775	0.138236815	0.412455179	0.743584058	0.453269087
tulsa	3/20/2023	0	0	0.344633775	0.374743494	0.421562592	0.066817483	0.167139677	0.632636493	0.334534299	0.314394566
tulsa	3/27/2023	0.064119838	0.031818182	0.518098807	0.536554315	0.558481576	0.328368473	0.183498096	0.640991814	0.682477008	0.489184271
tulsa	4/3/2023	0.027898867	0.063636364	0.510351945	0.556190207	0.599259221	0.03679305	0.289070825	0.669237535	0.459286944	0.47563651
tulsa	4/17/2023	0.032258065	0.013636364	0.609966882	0.658368165	0.694044203	0	0.344360276	0.515695826	0.484563814	0.589472178
tulsa	4/24/2023	0.017436792	0.027272727	0.573309182	0.613079703	0.645743997	0.000910928	0.326814935	0.598775455	0.428189773	0.53544618
tulsa	5/1/2023	0.011571689	0.036363636	0.573226284	0.54537413	0.527622724	0.336271227	0.18436323	0.29747649	0.632417214	0.499803612
